# Supplementary material for: Evidence linking APOBEC3B genesis and evolution of innate immune antagonism by gamma-herpesvirus ribonucleotide reductases
Source: eLife. 2022 Dec 2;11:e83893. doi: 10.7554/eLife.83893 (PMC9747160; doi:10.7554/eLife.83893)
Supplement: Figure 2—source data 1. [file elife-83893-fig2-data1.zip]

Archive with 18 entries (16 files):
- Figure 2-source data 1/
- __MACOSX/._Figure 2-source data 1
- Figure 2-source data 1/.DS_Store
- __MACOSX/Figure 2-source data 1/._.DS_Store
- Figure 2-source data 1/Figure 2-source data 1-raw files/
- __MACOSX/Figure 2-source data 1/._Figure 2-source data 1-raw files
- Figure 2-source data 1/Figure 2-source data 1-uncropped.pdf
- __MACOSX/Figure 2-source data 1/._Figure 2-source data 1-uncropped.pdf
- Figure 2-source data 1/Figure 2-source data 1-raw files/Figure 2-source data 1-IP FLAG channel.tif
- __MACOSX/Figure 2-source data 1/Figure 2-source data 1-raw files/._Figure 2-source data 1-IP FLAG channel.tif
- Figure 2-source data 1/Figure 2-source data 1-raw files/Figure 2-source data 1-input FLAG.tif
- __MACOSX/Figure 2-source data 1/Figure 2-source data 1-raw files/._Figure 2-source data 1-input FLAG.tif
- Figure 2-source data 1/Figure 2-source data 1-raw files/Figure 2-source data 1-input GFP channel.tif
- __MACOSX/Figure 2-source data 1/Figure 2-source data 1-raw files/._Figure 2-source data 1-input GFP channel.tif
- Figure 2-source data 1/Figure 2-source data 1-raw files/Figure 2-source data 1-IP GFP channel.tif
- __MACOSX/Figure 2-source data 1/Figure 2-source data 1-raw files/._Figure 2-source data 1-IP GFP channel.tif
- Figure 2-source data 1/Figure 2-source data 1-raw files/Figure 2-source data 1-input GAPDH channel.tif
- __MACOSX/Figure 2-source data 1/Figure 2-source data 1-raw files/._Figure 2-source data 1-input GAPDH channel.tif
