# Supplementary material for: Evidence linking APOBEC3B genesis and evolution of innate immune antagonism by gamma-herpesvirus ribonucleotide reductases
Source: eLife. 2022 Dec 2;11:e83893. doi: 10.7554/eLife.83893 (PMC9747160; doi:10.7554/eLife.83893)
Supplement: Figure 4—source data 1. [file elife-83893-fig4-data1.zip]

Archive with 27 entries (25 files):
- Figure 4-source data 1 /
- __MACOSX/._Figure 4-source data 1 
- Figure 4-source data 1 /Figure 4-source data 1-uncropped.pdf
- __MACOSX/Figure 4-source data 1 /._Figure 4-source data 1-uncropped.pdf
- Figure 4-source data 1 /.DS_Store
- __MACOSX/Figure 4-source data 1 /._.DS_Store
- Figure 4-source data 1 /Figure 4-source data 1-raw files/
- __MACOSX/Figure 4-source data 1 /._Figure 4-source data 1-raw files
- Figure 4-source data 1 /Figure 4-source data 1-raw files/Figure 4-source data 1-left panel-IP-GFP channel.tif
- __MACOSX/Figure 4-source data 1 /Figure 4-source data 1-raw files/._Figure 4-source data 1-left panel-IP-GFP channel.tif
- Figure 4-source data 1 /Figure 4-source data 1-raw files/Figure 4-source data 1-right panel-IP-GFP channel.tif
- __MACOSX/Figure 4-source data 1 /Figure 4-source data 1-raw files/._Figure 4-source data 1-right panel-IP-GFP channel.tif
- Figure 4-source data 1 /Figure 4-source data 1-raw files/Figure 4-source data 1-right panel-input-GFP channel.tif
- __MACOSX/Figure 4-source data 1 /Figure 4-source data 1-raw files/._Figure 4-source data 1-right panel-input-GFP channel.tif
- Figure 4-source data 1 /Figure 4-source data 1-raw files/Figure 4-source data 1-right panel-IP-FLAG channel.tif
- __MACOSX/Figure 4-source data 1 /Figure 4-source data 1-raw files/._Figure 4-source data 1-right panel-IP-FLAG channel.tif
- Figure 4-source data 1 /Figure 4-source data 1-raw files/Figure 4-source data 1-left panel-IP-FLAG channel.tif
- __MACOSX/Figure 4-source data 1 /Figure 4-source data 1-raw files/._Figure 4-source data 1-left panel-IP-FLAG channel.tif
- Figure 4-source data 1 /Figure 4-source data 1-raw files/Figure 4-source data 1-left panel-input- GAPDH channel.tif
- __MACOSX/Figure 4-source data 1 /Figure 4-source data 1-raw files/._Figure 4-source data 1-left panel-input- GAPDH channel.tif
- Figure 4-source data 1 /Figure 4-source data 1-raw files/Figure 4-source data 1-left panel-input-FLAG channel.tif
- __MACOSX/Figure 4-source data 1 /Figure 4-source data 1-raw files/._Figure 4-source data 1-left panel-input-FLAG channel.tif
- Figure 4-source data 1 /Figure 4-source data 1-raw files/Figure 4-source data 1-right panel-input-FLAG channel.tif
- __MACOSX/Figure 4-source data 1 /Figure 4-source data 1-raw files/._Figure 4-source data 1-right panel-input-FLAG channel.tif
- Figure 4-source data 1 /Figure 4-source data 1-raw files/Figure 4-source data 1-right panel-input-GAPDH channel.tif
- Figure 4-source data 1 /Figure 4-source data 1-raw files/Figure 4-source data 1-left panel-input-GFP channel.tif
- __MACOSX/Figure 4-source data 1 /Figure 4-source data 1-raw files/._Figure 4-source data 1-left panel-input-GFP channel.tif
