# Supplementary material for: Evidence linking APOBEC3B genesis and evolution of innate immune antagonism by gamma-herpesvirus ribonucleotide reductases
Source: eLife. 2022 Dec 2;11:e83893. doi: 10.7554/eLife.83893 (PMC9747160; doi:10.7554/eLife.83893)
Supplement: Figure 5—source data 2. [file elife-83893-fig5-data2.zip]

Archive with 16 entries (14 files):
- Figure 5-source data 2/
- __MACOSX/._Figure 5-source data 2
- Figure 5-source data 2/.DS_Store
- __MACOSX/Figure 5-source data 2/._.DS_Store
- Figure 5-source data 2/Figure 5-source data 2-uncropped.pdf
- __MACOSX/Figure 5-source data 2/._Figure 5-source data 2-uncropped.pdf
- Figure 5-source data 2/Figure 5-source data 2-raw files/
- __MACOSX/Figure 5-source data 2/._Figure 5-source data 2-raw files
- Figure 5-source data 2/Figure 5-source data 2-raw files/Figure 5-source data 2-immunoblot-GFP channel.tif
- __MACOSX/Figure 5-source data 2/Figure 5-source data 2-raw files/._Figure 5-source data 2-immunoblot-GFP channel.tif
- Figure 5-source data 2/Figure 5-source data 2-raw files/Figure 5-source data 2-immunoblot-FLAG channel.tif
- __MACOSX/Figure 5-source data 2/Figure 5-source data 2-raw files/._Figure 5-source data 2-immunoblot-FLAG channel.tif
- Figure 5-source data 2/Figure 5-source data 2-raw files/Figure 5-source data 2-deaminase assay gel.tif
- __MACOSX/Figure 5-source data 2/Figure 5-source data 2-raw files/._Figure 5-source data 2-deaminase assay gel.tif
- Figure 5-source data 2/Figure 5-source data 2-raw files/Figure 5-source data 2-immunoblot-GAPDH channel.tif.tif
- __MACOSX/Figure 5-source data 2/Figure 5-source data 2-raw files/._Figure 5-source data 2-immunoblot-GAPDH channel.tif.tif
