# Supplementary material for: Evidence linking APOBEC3B genesis and evolution of innate immune antagonism by gamma-herpesvirus ribonucleotide reductases
Source: eLife. 2022 Dec 2;11:e83893. doi: 10.7554/eLife.83893 (PMC9747160; doi:10.7554/eLife.83893)
Supplement: Figure 5—source data 3. [file elife-83893-fig5-data3.zip]

Archive with 14 entries (12 files):
- Figure 5-source data 3/
- __MACOSX/._Figure 5-source data 3
- Figure 5-source data 3/.DS_Store
- __MACOSX/Figure 5-source data 3/._.DS_Store
- Figure 5-source data 3/Figure 5-source data 3-uncropped.pdf
- __MACOSX/Figure 5-source data 3/._Figure 5-source data 3-uncropped.pdf
- Figure 5-source data 3/Figure 5-source data 2-raw files/
- __MACOSX/Figure 5-source data 3/._Figure 5-source data 2-raw files
- Figure 5-source data 3/Figure 5-source data 2-raw files/Figure 5-source data 3-deaminase assay gel.tif
- __MACOSX/Figure 5-source data 3/Figure 5-source data 2-raw files/._Figure 5-source data 3-deaminase assay gel.tif
- Figure 5-source data 3/Figure 5-source data 2-raw files/Figure 5-source data 3-immunoblot-GFP channel.tif
- __MACOSX/Figure 5-source data 3/Figure 5-source data 2-raw files/._Figure 5-source data 3-immunoblot-GFP channel.tif
- Figure 5-source data 3/Figure 5-source data 2-raw files/Figure 5-source data 3-immunoblot-FLAG and GAPDH channel.tif
- __MACOSX/Figure 5-source data 3/Figure 5-source data 2-raw files/._Figure 5-source data 3-immunoblot-FLAG and GAPDH channel.tif
